# Supplementary material for: The globalizability of temporal discounting
Source: Nat Hum Behav. 2022 Jul 11;6(10):1386–97. doi: 10.1038/s41562-022-01392-w (PMC9584811; doi:10.1038/s41562-022-01392-w)
Supplement: Supplementary file 4 — Source data for Fig. 1. [file 41562_2022_1392_MOESM4_ESM.xlsx]

## Sheet: Fig. 1A
	Days before/after stimulus check	Baseline	Lower Income	Middle Income	Higher Income
0	-60	1	1	1	1
1	-59	1	1.05254	1.0982	1.05328
2	-58	1	1.48411	1.50244	1.46149
3	-57	1	3.40328	5.13959	5.21029
4	-56	1	2.23989	2.78396	3.5116
5	-55	1	2.41754	2.45764	3.10129
6	-54	1	1.90065	3.0315	2.86093
7	-53	1	0.909406	0.937289	1.18993
8	-52	1	1.00857	1.08528	0.999839
9	-51	1	2.62723	4.29935	4.22969
10	-50	1	2.08679	2.4885	3.11455
11	-49	1	6.81916	6.63377	5.60759
12	-48	1	4.98062	5.88799	4.76561
13	-47	1	4.68652	5.2362	4.76571
14	-46	1	2.04887	1.8413	1.14943
15	-45	1	2.39781	1.87302	1.08727
16	-44	1	6.1294	7.84927	7.32669
17	-43	1	3.93844	4.72427	4.31253
18	-42	1	4.41503	4.45312	4.35004
19	-41	1	3.2351	3.8235	3.15124
20	-40	1	3.02254	3.82406	3.34188
21	-39	1	1.41574	1.18435	0.972175
22	-38	1	1.57847	1.16253	0.869246
23	-37	1	3.85132	5.03007	4.71851
24	-36	1	2.15541	3.15752	3.08987
25	-35	1	2.35864	2.99485	3.18933
26	-34	1	2.1543	2.65192	2.52931
27	-33	1	2.16087	3.0591	3.51678
28	-32	1	1.21509	1.03874	0.892844
29	-31	1	1.22043	1.18111	1.22407
30	-30	1	3.23191	4.75851	4.4926
31	-29	1	3.73609	2.86413	3.04813
32	-28	1	2.12095	2.71755	2.88984
33	-27	1	2.00108	2.49967	2.21166
34	-26	1	8.05698	2.9701	2.80563
35	-25	1	1.09022	0.912379	0.856675
36	-24	1	1.31089	1.15249	1.03732
37	-23	1	3.04435	4.11893	3.24358
38	-22	1	1.84358	2.09377	2.43085
39	-21	1	2.0213	1.9359	2.46374
40	-20	1	1.82166	2.03311	2.12699
41	-19	1	1.75814	2.39293	2.51512
42	-18	1	0.882636	0.83769	0.626594
43	-17	1	0.944907	0.992442	0.946818
44	-16	1	2.47401	3.40149	3.6988
45	-15	1	2.56544	2.34709	2.59746
46	-14	1	2.04181	2.98186	3.21394
47	-13	1	2.08931	2.96473	2.90142
48	-12	1	2.32945	3.33539	3.75619
49	-11	1	1.23174	0.980022	1.16276
50	-10	1	1.09885	1.14095	0.817533
51	-9	1	2.87085	4.35705	3.84363
52	-8	1	1.94795	2.44444	2.64296
53	-7	1	2.04592	2.26335	2.4646
54	-6	1	1.61111	2.26992	2.07573
55	-5	1	1.76003	2.51076	2.53362
56	-4	1	0.851411	0.903592	0.866183
57	-3	1	1.03652	1.03609	1.06094
58	-2	1	2.35214	3.54894	3.66352
59	-1	1	1.88601	2.53845	2.45721
60	0	1	23.6221	10.343	8.524
61	1	1	9.38369	7.97646	6.38355
62	2	1	7.60972	5.87868	4.39415
63	3	1	3.78116	1.93887	1.69189
64	4	1	3.03365	2.04532	1.44533
65	5	1	6.97159	6.6686	5.51087
66	6	1	4.28346	3.82389	3.58735
67	7	1	4.02138	3.2891	3.32593
68	8	1	3.21666	3.07592	2.5012
69	9	1	2.66679	3.06744	2.8212
70	10	1	1.63502	1.10357	0.985869
71	11	1	1.65208	1.24195	1.12266
72	12	1	3.95466	4.72152	3.82757
73	13	1	2.88347	3.22138	3.02811
74	14	1	3.00531	3.04095	2.43831
75	15	1	3.26896	3.03934	2.85057
76	16	1	2.77545	3.75622	3.93585
77	17	1	1.61191	1.23697	1.33107
78	18	1	1.55758	1.23089	1.17997
79	19	1	4.53907	5.71959	5.05984
80	20	1	3.14253	3.85733	3.43705
81	21	1	2.98484	3.57283	2.66983
82	22	1	2.65347	2.8812	2.74116
83	23	1	2.61039	2.94943	2.79868
84	24	1	1.3937	0.901452	0.864966
85	25	1	1.27076	0.991775	1.7428
86	26	1	3.52893	4.6098	4.1389
87	27	1	2.67806	3.08782	2.76784
88	28	1	2.63753	2.98728	3.30005
89	29	1	2.55721	2.75758	2.47439
90	30	1	2.79905	3.19955	2.72749
91	31	1	1.47647	1.10406	0.899974
92	32	1	1.54238	1.31663	1.45788
93	33	1	3.77756	4.73614	4.19677
94	34	1	2.90041	3.31259	3.14139
95	35	1	3.11756	2.91904	3.26401
96	36	1	2.94753	2.76568	2.66318
97	37	1	2.59254	2.61691	2.61623
98	38	1	1.30737	0.961038	0.671078
99	39	1	1.45581	1.14471	0.926689
100	40	1	1.73427	1.39423	1.2337
101	41	1	3.61518	4.79023	4.22491
102	42	1	2.75709	2.81342	3.20586
103	43	1	2.57469	2.83042	2.34236
104	44	1	2.43093	2.98766	2.78956
105	45	1	1.27965	1.00051	0.996898
106	46	1	1.31441	1.11389	0.942361
107	47	1	3.66918	5.35883	4.51553
108	48	1	2.84831	3.52204	3.2847
109	49	1	3.09889	3.50991	3.11481
110	50	1	2.6595	2.83917	3.15631
111	51	1	2.42851	2.9418	2.59562
112	52	1	1.36509	1.03419	0.880682
113	53	1	1.2357	1.24516	0.91257
114	54	1	3.67049	4.36691	3.97116
115	55	1	2.59778	2.95166	3.13292
116	56	1	2.62632	2.65828	3.64134
117	57	1	2.33154	2.55531	2.5748
118	58	1	2.20133	2.8532	3.50937
119	59	1	1.28247	1.07911	0.869597
120	60	1	1.36198	1.06489	0.957196
121	61	1	3.56026	4.3717	3.98278
122	62	1	2.45538	2.99109	3.47258
123	63	1	2.7798	2.87696	3.13976
124	64	1	2.57833	2.59802	3.01955
125	65	1	2.73768	2.72462	2.45484
126	66	1	1.42496	0.997146	0.934473
127	67	1	1.69261	1.02262	1.01493
128	68	1	3.65701	4.0679	3.99935
129	69	1	2.53518	2.59203	2.51552
130	70	1	2.64346	2.51837	3.44698
131	71	1	2.53482	2.58214	2.55104
132	72	1	2.23943	2.59561	2.38104
133	73	1	1.39594	1.00384	0.687852
134	74	1	1.39713	1.03021	0.804937
135	75	1	3.59331	3.98639	4.2277
136	76	1	2.65912	2.83084	2.71967
137	77	1	2.62786	3.01426	3.77965
138	78	1	2.74321	3.33279	3.26924
139	79	1	2.49333	3.02329	2.81141
140	80	1	1.49421	0.975525	0.730236
141	81	1	1.4371	1.09479	0.69366
142	82	1	3.49796	4.15804	3.54009
143	83	1	2.31197	2.85096	2.63435
144	84	1	2.49707	2.54755	2.54162
145	85	1	2.50281	2.42911	2.2748
146	86	1	2.46123	2.59019	2.16634
147	87	1	1.32003	0.79729	0.970848
148	88	1	1.29852	0.938277	0.584064
149	89	1	3.0767	3.95194	3.17124
150	90	1	2.04182	2.24658	2.06116

## Sheet: Fig. 1B
	Days before/after stimulus check	Lower Income	Middle Income	Higher Income
0	-60	31.3977	58.0357	138.607
1	-59	33.0474	63.7345	145.993
2	-58	46.5976	87.1952	202.573
3	-57	106.855	298.28	722.183
4	-56	70.3276	161.569	486.732
5	-55	75.9052	142.631	429.86
6	-54	59.676	175.935	396.545
7	-53	28.5533	54.3962	164.933
8	-52	31.6668	62.9852	138.585
9	-51	82.4891	249.516	586.265
10	-50	65.5205	144.422	431.698
11	-49	214.106	384.996	777.251
12	-48	156.38	341.713	660.547
13	-47	147.146	303.886	660.561
14	-46	64.33	106.861	159.319
15	-45	75.2857	108.702	150.704
16	-44	192.449	455.538	1015.53
17	-43	123.658	274.176	597.746
18	-42	138.622	258.44	602.946
19	-41	101.575	221.9	436.784
20	-40	94.9008	221.932	463.208
21	-39	44.451	68.7344	134.75
22	-38	49.5604	67.4681	120.484
23	-37	120.923	291.924	654.019
24	-36	67.675	183.249	428.277
25	-35	74.0561	173.808	442.064
26	-34	67.6402	153.906	350.58
27	-33	67.8465	177.537	487.451
28	-32	38.1511	60.2842	123.754
29	-31	38.3189	68.5463	169.665
30	-30	101.475	276.163	622.705
31	-29	117.305	166.222	422.492
32	-28	66.5932	157.715	400.552
33	-27	62.8294	145.07	306.551
34	-26	252.971	172.372	388.88
35	-25	34.2305	52.9505	118.741
36	-24	41.1591	66.8858	143.78
37	-23	95.5858	239.045	449.582
38	-22	57.8843	121.514	336.933
39	-21	63.4641	112.351	341.492
40	-20	57.196	117.993	294.815
41	-19	55.2015	138.875	348.613
42	-18	27.7128	48.6159	86.8503
43	-17	29.6679	57.5971	131.236
44	-16	77.6785	197.408	512.68
45	-15	80.549	136.215	360.026
46	-14	64.1084	173.055	445.475
47	-13	65.5996	172.06	402.156
48	-12	73.1395	193.572	520.634
49	-11	38.6737	56.8763	161.167
50	-10	34.5015	66.2159	113.316
51	-9	90.1382	252.864	532.754
52	-8	61.1611	141.865	366.332
53	-7	64.2373	131.355	341.611
54	-6	50.5853	131.737	287.71
55	-5	55.2609	145.713	351.178
56	-4	26.7324	52.4406	120.059
57	-3	32.5444	60.1301	147.053
58	-2	73.852	205.965	507.789
59	-1	59.2164	147.32	340.587
60	0	741.682	600.266	1181.49
61	1	294.627	462.92	884.804
62	2	238.928	341.174	609.059
63	3	118.72	112.523	234.508
64	4	95.2497	118.702	200.333
65	5	218.892	387.017	763.846
66	6	134.491	221.922	497.232
67	7	126.262	190.885	460.997
68	8	100.996	178.513	346.684
69	9	83.7311	178.021	391.038
70	10	51.3358	64.0462	136.648
71	11	51.8716	72.0772	155.609
72	12	124.167	274.017	530.528
73	13	90.5345	186.955	419.717
74	14	94.3599	176.484	337.966
75	15	102.638	176.39	395.109
76	16	87.1427	217.995	545.537
77	17	50.6104	71.7884	184.496
78	18	48.9044	71.4357	163.552
79	19	142.517	331.94	701.33
80	20	98.6685	223.863	476.399
81	21	93.7173	207.351	370.057
82	22	83.3131	167.212	379.943
83	23	81.9603	171.172	387.916
84	24	43.759	52.3164	119.89
85	25	39.8989	57.5584	241.565
86	26	110.801	267.533	573.68
87	27	84.0851	179.204	383.641
88	28	82.8127	173.369	457.41
89	29	80.2906	160.038	342.968
90	30	87.8838	185.688	378.049
91	31	46.3577	64.075	124.743
92	32	48.4271	76.4114	202.073
93	33	118.607	274.865	581.702
94	34	91.0664	192.248	435.418
95	35	97.8845	169.408	452.415
96	36	92.5459	160.508	369.136
97	37	81.3999	151.874	362.627
98	38	41.0485	55.7745	93.0161
99	39	45.7092	66.4339	128.446
100	40	54.4522	80.9153	171
101	41	113.509	278.004	585.602
102	42	86.5664	163.278	444.355
103	43	80.8396	164.265	324.667
104	44	76.3257	173.391	386.653
105	45	40.178	58.0654	138.177
106	46	41.2695	64.6451	130.618
107	47	115.204	311.003	625.884
108	48	89.4304	204.404	455.283
109	49	97.2982	203.7	431.734
110	50	83.5024	164.773	437.487
111	51	76.2496	170.729	359.771
112	52	42.8607	60.0198	122.069
113	53	38.7983	72.2637	126.489
114	54	115.245	253.436	550.43
115	55	81.5644	171.302	434.244
116	56	82.4606	154.275	504.715
117	57	73.2052	148.299	356.885
118	58	69.1168	165.588	486.423
119	59	40.2666	62.6268	120.532
120	60	42.763	61.8014	132.674
121	61	111.784	253.714	552.042
122	62	77.0933	173.59	481.324
123	63	87.2795	166.966	435.192
124	64	80.9536	150.778	418.53
125	65	85.9571	158.125	340.258
126	66	44.7406	57.8701	129.525
127	67	53.1441	59.3484	140.677
128	68	114.822	236.083	554.338
129	69	79.5991	150.43	348.669
130	70	82.9987	146.156	477.776
131	71	79.5876	149.856	353.591
132	72	70.3131	150.638	330.029
133	73	43.8295	58.2584	95.3411
134	74	43.8666	59.7889	111.57
135	75	112.822	231.353	585.988
136	76	83.4904	164.29	376.966
137	77	82.5088	174.935	523.887
138	78	86.1308	193.421	453.14
139	79	78.2851	175.459	389.681
140	80	46.9149	56.6153	101.216
141	81	45.1217	63.5367	96.1461
142	82	109.828	241.315	490.681
143	83	72.5907	165.457	365.139
144	84	78.4024	147.849	352.286
145	85	78.5827	140.975	315.303
146	86	77.2772	150.323	300.27
147	87	41.446	46.2713	134.566
148	88	40.7706	54.4535	80.9553
149	89	96.6013	229.354	439.556
150	90	64.1086	130.382	285.691
