# Supplementary material for: The globalizability of temporal discounting
Source: Nat Hum Behav. 2022 Jul 11;6(10):1386–97. doi: 10.1038/s41562-022-01392-w (PMC9584811; doi:10.1038/s41562-022-01392-w)
Supplement: Supplementary file 5 — Source data for Fig. 2. [file 41562_2022_1392_MOESM5_ESM.csv]

	GINI	Temporal_Score	Lower_CI_score	Upper_CI_score	Number_anomalies	Lower_CI_anomalies	Upper_CI_anomalies
1	-1.695627707	-0.104357796	-0.265140199	0.056424608	0.032483566	-0.037268232	0.102235363
2	-1.631935831	-0.098432998	-0.255602235	0.058736238	0.030092081	-0.038368883	0.098553045
3	-1.520475047	-0.088064604	-0.239025116	0.062895909	0.025906983	-0.040346756	0.092160722
4	-1.377168325	-0.07473381	-0.21795184	0.06848422	0.020526143	-0.042996037	0.084048323
5	-1.28163051	-0.065846614	-0.204073664	0.072380435	0.016938916	-0.044835853	0.078713685
6	-1.217938634	-0.059921817	-0.194906335	0.0750627	0.014547432	-0.046098128	0.075192991
7	-1.186092695	-0.056959419	-0.190349972	0.076431134	0.013351689	-0.046740593	0.073443972
8	-1.138323788	-0.052515821	-0.183551424	0.078519782	0.011558076	-0.047719045	0.070835197
9	-1.122400819	-0.051034622	-0.181295188	0.079225944	0.010960205	-0.048049239	0.069969649
10	-0.883556282	-0.028816633	-0.148120729	0.090487464	0.001992138	-0.053266594	0.05725087
11	-0.835787375	-0.024373035	-0.141654128	0.092908058	0.000198524	-0.054374722	0.05477177
12	-0.803941437	-0.021410636	-0.137377958	0.094556686	-0.000997218	-0.055126492	0.053132056
13	-0.708403622	-0.012523441	-0.124727663	0.099680782	-0.004584445	-0.057447153	0.048278264
14	-0.612865807	-0.003636245	-0.112366022	0.105093532	-0.008171672	-0.059871373	0.04352803
15	-0.596942838	-0.002155046	-0.110335799	0.106025707	-0.008769543	-0.060285979	0.042746894
16	-0.581019869	-0.000673847	-0.108314518	0.106966825	-0.009367414	-0.060703694	0.041968866
17	-0.549173931	0.002288552	-0.104299328	0.108876432	-0.010563156	-0.061548577	0.040422265
18	-0.533250962	0.003769751	-0.10230569	0.109845193	-0.011161027	-0.061975812	0.039653758
19	-0.453636116	0.011175748	-0.092482513	0.114834008	-0.014150383	-0.064161203	0.035860438
20	-0.437713147	0.012656947	-0.090547831	0.115861725	-0.014748254	-0.064608348	0.035111839
21	-0.38994424	0.017100545	-0.084806118	0.119007208	-0.016541867	-0.06597047	0.032886735
22	-0.374021271	0.018581744	-0.082913435	0.120076923	-0.017139739	-0.066431508	0.032152031
23	-0.358098302	0.020062943	-0.08103158	0.121157467	-0.01773761	-0.066896095	0.031420875
24	-0.342175333	0.021544143	-0.079160684	0.122248969	-0.018335481	-0.067364258	0.030693296
25	-0.310329394	0.024506541	-0.075452275	0.124465358	-0.019531223	-0.068311428	0.029248982
26	-0.278483456	0.02746894	-0.071789209	0.126727088	-0.020726965	-0.069273242	0.027819311
27	-0.246637518	0.030431338	-0.068172451	0.129035127	-0.021922708	-0.07024991	0.026404495
28	-0.167022672	0.037837334	-0.059339131	0.1350138	-0.024912063	-0.072757878	0.022933752
29	-0.135176734	0.040799733	-0.055891451	0.137490917	-0.026107806	-0.073788066	0.021572455
30	-0.087407827	0.045243331	-0.050814072	0.141300734	-0.027901419	-0.075362794	0.019559956
31	-0.039638919	0.049686929	-0.045851632	0.145225489	-0.029695032	-0.076973287	0.017583222
32	-0.02371595	0.051168128	-0.044223363	0.146559619	-0.030292904	-0.07751814	0.016932333
33	0.071821864	0.060055324	-0.034729407	0.154840055	-0.03388013	-0.080872386	0.013112125
34	0.087744833	0.061536523	-0.033193417	0.156266462	-0.034478001	-0.081445709	0.012489706
35	0.103667803	0.063017722	-0.031670745	0.157706189	-0.035075873	-0.082023133	0.011871387
36	0.15143671	0.06746132	-0.027182785	0.162105425	-0.036869486	-0.08378006	0.010041088
37	0.406204216	0.091160508	-0.0052603	0.187581317	-0.046435424	-0.093774095	0.000903247
38	0.469896092	0.097085305	-0.000295185	0.194465796	-0.048826909	-0.096434547	-0.00121927
39	0.517664999	0.101528903	0.003299605	0.199758201	-0.050620522	-0.098471292	-0.002769753
40	0.597279845	0.108934899	0.009053567	0.208816232	-0.053609878	-0.101943126	-0.00527663
41	0.708740629	0.119303294	0.016635588	0.221971001	-0.057794976	-0.106960974	-0.008628978
42	0.724663598	0.120784494	0.017675836	0.223893152	-0.058392847	-0.107692333	-0.00909336
43	0.883893289	0.135596486	0.027532564	0.243660409	-0.064371558	-0.115195998	-0.013547118
44	0.915739227	0.138558885	0.029391898	0.247725872	-0.065567301	-0.116736585	-0.014398016
45	0.963508135	0.143002483	0.032115962	0.253889004	-0.067360914	-0.119071171	-0.015650656
46	0.979431104	0.144483682	0.033007198	0.255960166	-0.067958785	-0.119855557	-0.016062013
47	1.059045949	0.151889678	0.037343371	0.266435986	-0.070948141	-0.123822424	-0.018073857
48	1.074968918	0.153370878	0.038187499	0.268554256	-0.071546012	-0.124624554	-0.01846747
49	1.21827564	0.166701671	0.045465707	0.287937635	-0.076926852	-0.131967651	-0.021886053
50	1.313813455	0.175588867	0.050026588	0.301151146	-0.080514079	-0.1369792	-0.024048957
51	1.616349868	0.203731653	0.063206109	0.344257196	-0.09187363	-0.153379556	-0.030367705
52	1.664118776	0.208175251	0.065138479	0.351212022	-0.093667244	-0.156034067	-0.03130042
53	2.316960509	0.268904421	0.088705384	0.449103457	-0.11817996	-0.193648286	-0.042711635
54	2.890187397	0.322227594	0.106536106	0.537919083	-0.139703321	-0.228114018	-0.051292624
55	4.418792432	0.464422724	0.148179011	0.780666438	-0.19709895	-0.323272529	-0.070925372
