# Supplementary material for: The globalizability of temporal discounting
Source: Nat Hum Behav. 2022 Jul 11;6(10):1386–97. doi: 10.1038/s41562-022-01392-w (PMC9584811; doi:10.1038/s41562-022-01392-w)
Supplement: Supplementary file 6 — Source data for Fig. 3. [file 41562_2022_1392_MOESM6_ESM.csv]

	Residence	Cntry_income	n	log(GDP)	Immediate_gains	Later_payments	Immediate_larger_gains
1	ARG	Upper-middle	3327	13.0068294599593	4.40426810940787	3.56387135557559	4.03606853020739
2	AUS	High-income	4048	14.1495276510427	3.25518774703557	1.3826581027668	2.6096837944664
3	AUT	High-income	2099	13.0059989663491	2.87470223916151	0.615054787994283	2.13292043830395
4	BEL	High-income	2509	13.1867541090591	3.15105619768832	1.1139896373057	2.29055400557991
5	BIH	Upper-middle	1560	9.91356062536114	3.92179487179487	1.10192307692308	3.37051282051282
6	BRA	Upper-middle	3064	14.4456170358962	3.55515665796345	1.67395561357702	2.713772845953
7	BRG	Upper-middle	1571	11.1354472705961	3.78803309993635	1.54614894971356	3.26352641629535
8	CAN	High-income	7577	14.3703012346076	3.17645506136994	1.22568298798997	2.42906163389204
9	CHE	High-income	3223	13.5028174583636	2.56717344089358	1.06453614644741	1.86348122866894
10	CHN	Upper-middle	4659	16.4743661360146	3.78643485726551	2.12642197896544	3.26894183301138
11	CZE	High-income	1895	12.4319583481087	3.01530343007916	0.825857519788918	2.09076517150396
12	DEU	High-income	4693	15.1664687762883	2.74536543788621	0.77860643511613	2.03089708075858
13	DNK	High-income	1692	12.7659864681917	2.63593380614657	0.66725768321513	2.05260047281324
14	EGY	Lower-middle	1680	12.6217549320528	4.34523809523809	2.5672619047619	3.56011904761905
15	ESP	High-income	3031	14.1473223264551	3.4028373474101	1.36291652919828	2.47542065324975
16	EST	High-income	4532	10.3568249643436	3.25044130626655	1.09466019417476	2.52383053839365
17	ETH	Lower-middle	4836	11.4711925414092	4.61435070306038	3.01861042183623	4.31989247311828
18	FRA	High-income	3702	14.8144933859501	3.7622906537007	1.17206915180983	2.64640734737979
19	GBR	High-income	4579	14.8560746869683	3.3559729198515	0.892116182572614	2.49923564096964
20	GEO	Upper-middle	2335	9.76865563230636	4.45524625267666	1.43854389721627	3.75203426124197
21	GHA	Lower-middle	1210	11.1159387025993	4.62396694214876	2.69256198347107	4.2297520661157
22	HRV	High-income	1759	11.0145649772495	3.56793632745878	0.939169982944855	2.86242183058556
23	IDN	Lower-middle	3208	13.9280275380348	3.81826683291771	1.37998753117207	3.63154613466334
24	IND	Lower-middle	4557	14.8699982158663	4.10577134079438	1.38402457757296	3.54004827737547
25	IRL	High-income	3052	12.8956891257467	3.19888597640891	0.922673656618611	2.43872870249017
26	IRN	Lower-middle	3242	12.461665952948	4.39512646514497	2.90468846391117	3.83559531153609
27	ISR	High-income	1475	12.8857601722322	3.02440677966102	0.687457627118644	1.83118644067797
28	ITA	High-income	2953	14.5111114048215	3.08296647477142	1.41550965120217	2.404673213681
29	JOR	Upper-middle	1507	10.7033095428909	4.2899800928998	1.98540145985401	3.64897146648971
30	JPN	High-income	5789	15.4378395968307	2.56624632924512	0.580583865952669	1.58334772845051
31	KAZ	Upper-middle	1891	12.1099316662575	4.19460602855632	1.57006874669487	3.46747752511898
32	KEN	Lower-middle	1498	11.4669138666789	3.9739652870494	1.6935914552737	3.34245660881175
33	KOR	High-income	1104	14.3143076602541	3.57155797101449	1.19565217391304	2.59601449275362
34	LBN	Upper-middle	1461	10.8588381094295	4.76386036960986	1.60164271047228	4.49623545516769
35	MDA	Upper-middle	677	9.39005010509288	3.76957163958641	0.877400295420975	3.1506646971935
36	MEX	Upper-middle	2998	14.0536377139106	3.22214809873249	1.66777851901268	2.43162108072048
37	MKD	Upper-middle	1875	9.43724373991327	3.6864	1.28746666666667	2.93066666666667
38	MNE	Upper-middle	1582	8.62023247279308	4.14475347661188	1.71175726927939	3.31542351453856
39	MYS	Upper-middle	1454	12.8067792855547	3.21182943603851	1.34525447042641	2.3273727647868
40	NGA	Lower-middle	3304	13.0128172897819	4.35593220338983	1.96700968523002	3.94279661016949
41	NLD	High-income	1437	13.7179538059152	2.81141266527488	0.487125956854558	1.97633959638135
42	NOR	High-income	2589	12.912900813146	2.94051757435303	0.670529161838548	2.4059482425647
43	NPL	Lower-middle	3008	10.4395767679992	4.14827127659574	2.36103723404255	3.69614361702128
44	NZL	High-income	3001	12.2506991752196	3.11229590136621	1.21759413528824	2.48350549816728
45	PAK	Lower-middle	1516	12.5361742972838	4.45910290237467	1.68733509234829	3.5811345646438
46	PAN	Upper-middle	687	11.1092772053928	3.2707423580786	1.80058224163028	2.96506550218341
47	POL	High-income	4009	13.2977645214521	3.43951110002494	1.01396857071589	2.63606884509853
48	PRT	High-income	1765	12.3863536672645	3.26912181303116	1.32407932011331	2.51558073654391
49	PRY	Upper-middle	1442	10.542889595132	3.48613037447989	2	2.77877947295423
50	ROU	High-income	3406	12.4280028794725	3.90135055783911	1.20434527304756	3.26834997064005
51	SRB	Upper-middle	1590	10.8488518530227	3.63522012578616	1.11572327044025	2.89559748427673
52	SRP	High-income	1587	12.833043449733	2.55702583490863	1.19722747321991	1.94959042218021
53	SVK	High-income	1433	11.5628498447215	3.07885554780181	1.04605722260991	2.51570132588974
54	SVN	High-income	1505	10.899960563451	3.32890365448505	1.06644518272425	2.63322259136213
55	SWE	High-income	2441	13.1830506880793	3.04301515772225	0.641540352314625	2.53338795575584
56	TUR	Upper-middle	3414	13.5429511374806	4.47861745752783	3.17047451669596	4.09402460456942
57	UKR	Lower-middle	3146	11.9442499967124	3.68118245390973	1.84710743801653	3.08105530832804
58	URY	High-income	1607	11.0224113239788	3.76166770379589	2.06658369632856	3.08089607965152
59	USA	High-income	4503	16.8804528320977	3.24006218076838	1.24228292249611	2.40195425272041
60	VNM	Lower-middle	3051	12.4757991451899	3.9485414618158	1.96329072435267	3.34611602753196
61	ZAF	Upper-middle	2049	12.7697705167011	3.78770131771596	1.72962420693021	3.14006832601269
