# Supplementary material for: The globalizability of temporal discounting
Source: Nat Hum Behav. 2022 Jul 11;6(10):1386–97. doi: 10.1038/s41562-022-01392-w (PMC9584811; doi:10.1038/s41562-022-01392-w)
Supplement: Supplementary file 7 — Source data for Fig. 4a,b. [file 41562_2022_1392_MOESM7_ESM.xlsx]

## Sheet: Above
	Residence	Cntry_income	Prop_inconsistent_choices_Absolute Magnitude	Prop_inconsistent_choices_Delay-Speedup	Prop_inconsistent_choices_Gain-Loss Assym.	Prop_inconsistent_choices_Present Bias	Prop_inconsistent_choices_Subaddivity	Prop_congruent_anomalies_Absolute Magnitude	Prop_congruent_anomalies_Delay-Speedup	Prop_congruent_anomalies_Gain-Loss Assym.	Prop_congruent_anomalies_Present Bias	Prop_congruent_anomalies_Subaddivity
1	Argentina	Upper-middle	0.269612	0.158401	0.418696	0.287346	0.102795	0.193267	0.084761	0.351067	0.0562068	0.0709348
2	Australia	High-income	0.331275	0.112648	0.475791	0.494565	0.120306	0.159091	0.0876976	0.304842	0.251482	0.0914032
3	Austria	High-income	0.368271	0.144354	0.466413	0.421153	0.153883	0.208671	0.104812	0.432111	0.216293	0.130538
4	Belgium	High-income	0.413711	0.151455	0.428458	0.415305	0.140694	0.178557	0.112794	0.324432	0.182144	0.0988442
5	Bosnia_and_Herzegovina	Upper-middle	0.398718	0.150641	0.547436	0.390385	0.0391026	0.241026	0.0942308	0.488462	0.142308	0.0314103
6	Brazil	Upper-middle	0.378916	0.179178	0.471932	0.433747	0.118146	0.203982	0.115862	0.324413	0.137076	0.107376
7	Bulgaria	Upper-middle	0.370465	0.283896	0.550605	0.362826	0.0992998	0.291534	0.0681095	0.45767	0.155315	0.0802037
8	Canada	High-income	0.379702	0.155734	0.45163	0.507985	0.11073	0.167744	0.119572	0.30751	0.222384	0.091197
9	China	Upper-middle	0.378622	0.258425	0.544108	0.34428	0.105602	0.257566	0.135651	0.402232	0.121485	0.0952994
10	Croatia	High-income	0.38033	0.161455	0.489483	0.347356	0.177942	0.203525	0.0875497	0.432064	0.0858442	0.177942
11	Czechia	High-income	0.438522	0.203694	0.460158	0.459631	0.0949868	0.231662	0.150396	0.366227	0.167282	0.0765172
12	Denmark	High-income	0.336879	0.173759	0.521277	0.375296	0.156028	0.221631	0.131206	0.465721	0.189716	0.134752
13	Egypt	Lower-middle	0.38631	0.2625	0.570238	0.280357	0.129762	0.293452	0.171429	0.442857	0.05	0.117262
14	Estonia	High-income	0.364298	0.152251	0.511253	NA	NA	0.17895	0.122462	0.357017	NA	NA
15	Ethiopia	Lower-middle	0.288668	0.199132	0.426179	0.184036	0.0434243	0.233251	0.152605	0.370761	0.0641026	0.0339123
16	France	High-income	0.533495	0.183414	0.479741	0.396542	0.125878	0.276337	0.140194	0.387358	0.116153	0.103728
17	Georgia	Upper-middle	0.418415	0.196574	0.65182	0.275803	0.0745182	0.352034	0.144325	0.632548	0.139615	0.0642398
18	Germany	High-income	0.376731	0.134669	0.468996	0.528234	0.111229	0.154912	0.0854464	0.40017	0.250373	0.0875772
19	Ghana	Lower-middle	0.281818	0.17438	0.590909	0.166942	0.0520661	0.231405	0.134711	0.495868	0.0512397	0.0520661
20	India	Lower-middle	0.376344	0.301734	0.619925	0.300197	0.0860215	0.263989	0.237656	0.529076	0.0833882	0.0814132
21	Indonesia	Lower-middle	0.210723	0.299564	0.566708	0.213217	0.0639027	0.128429	0.246571	0.530237	0.115337	0.036783
22	Iran	Lower-middle	0.322949	0.183837	0.502159	0.20913	0.0715608	0.232881	0.119371	0.429056	0.0684762	0.0527452
23	Ireland	High-income	0.408912	0.145151	0.434469	0.474115	0.0943644	0.162516	0.110747	0.337811	0.171691	0.0832241
24	Israel	High-income	0.450169	0.128814	0.417627	0.482034	0.100339	0.202034	0.099661	0.355932	0.219661	0.0691525
25	Italy	High-income	0.385032	0.17406	0.477819	0.461226	0.0853369	0.182188	0.128005	0.320014	0.129021	0.040298
26	Japan	High-income	0.393332	0.143203	0.455692	0.394541	0.114873	0.208153	0.0956987	0.406806	0.230437	0.102436
27	Jordan	Upper-middle	0.388852	0.224287	0.569343	0.307233	0.100199	0.229595	0.155939	0.473789	0.0404778	0.0928998
28	Kazakhstan	Upper-middle	0.433633	0.252776	0.525119	0.276573	0.135907	0.291909	0.203596	0.500793	0.0645161	0.115283
29	Kenya	Lower-middle	0.307744	0.285047	0.615487	0.278371	0.0574099	0.220961	0.235648	0.508678	0.130174	0.0413885
30	Lebanon	Upper-middle	0.117043	0.209446	0.689254	0.110198	0.0246407	0.0848734	0.149213	0.672827	0.0684463	0.0246407
31	Malaysia	Upper-middle	0.400963	0.188446	0.52751	0.447043	0.141678	0.204952	0.170564	0.387895	0.115543	0.134801
32	Mexico	Upper-middle	0.363909	0.211474	0.525684	0.408272	0.141428	0.203469	0.117412	0.351234	0.104736	0.128753
33	Moldova	Upper-middle	0.364845	0.211226	0.57164	0.335303	0.070901	0.206795	0.143279	0.469719	0.0502216	0.070901
34	Montenegro	Upper-middle	0.448799	0.164981	0.521492	0.26359	0.123262	0.367257	0.0954488	0.451327	0.0998736	0.107459
35	Nepal	Lower-middle	0.319814	0.297872	0.522274	0.303856	0.132979	0.246676	0.190824	0.431516	0.112699	0.128657
36	Netherlands	High-income	0.321503	0.0675017	0.502436	0.421016	0.123173	0.153097	0.0675017	0.439805	0.178149	0.105776
37	New_Zealand	High-income	0.331556	0.134289	0.473176	0.424858	0.201599	0.14062	0.102632	0.30923	0.16961	0.159613
38	Nigeria	Lower-middle	0.265436	0.247276	0.590799	0.184322	0.0526634	0.185835	0.198245	0.534201	0.061138	0.0414649
39	North_Macedonia	Upper-middle	0.452267	0.184	0.511467	0.3744	0.131733	0.2976	0.1328	0.426133	0.130133	0.111467
40	Norway	High-income	0.32754	0.0907686	0.465431	0.497876	0.125531	0.154886	0.0637312	0.390112	0.244496	0.0934724
41	Pakistan	Lower-middle	0.389182	0.272427	0.575198	0.308047	0.10686	0.312665	0.238127	0.490765	0.0639842	0.091029
42	Panama	Upper-middle	0.262009	0.222707	0.391557	0.436681	0.117904	0.126638	0.171761	0.272198	0.0509461	0.117904
43	Paraguay	Upper-middle	0.461859	0.364771	0.487517	0.375867	0.126214	0.216366	0.175451	0.332178	0.0811373	0.0915395
44	Poland	High-income	0.413819	0.186331	0.482664	0.401596	0.160639	0.238214	0.1332	0.427289	0.146919	0.139686
45	Portugal	High-income	0.383569	0.172805	0.449858	0.391501	0.112748	0.214731	0.139943	0.382436	0.133144	0.105949
46	Romania	High-income	0.342043	0.267469	0.54815	0.342043	0.0957134	0.224604	0.164709	0.475631	0.0921903	0.0816207
47	Serbia	Upper-middle	0.469182	0.17673	0.578616	0.474843	0.11761	0.293711	0.132075	0.47044	0.163522	0.0955975
48	Singapore	High-income	0.287335	0.187776	0.447385	0.57782	0.108381	0.0989288	0.123503	0.270951	0.230624	0.0775047
49	Slovakia	High-income	0.237264	0.200279	0.517795	0.420796	0.165387	0.170272	0.184229	0.452198	0.201675	0.157711
50	Slovenia	High-income	0.403322	0.142857	0.477741	0.487043	0.0770764	0.213289	0.113621	0.38206	0.219269	0.0624585
51	South_Africa	Upper-middle	0.378721	0.166423	0.427526	0.463153	0.122499	0.234749	0.119571	0.298682	0.156662	0.103953
52	South_Korea	High-income	0.492754	0.124094	0.470109	0.432971	0.053442	0.169384	0.0471014	0.3125	0.131341	0.0317029
53	Spain	High-income	0.443088	0.201254	0.447047	0.462554	0.0950181	0.225998	0.142197	0.362917	0.17255	0.0719235
54	Sweden	High-income	0.390414	0.145023	0.501844	0.44408	0.106104	0.184351	0.116755	0.424826	0.207702	0.0811143
55	Switzerland	High-income	0.313993	0.171269	0.427552	0.42507	0.122246	0.173441	0.125659	0.346261	0.170648	0.0999069
56	Turkey	Upper-middle	0.311365	0.176333	0.500293	0.281488	0.0591681	0.276801	0.0896309	0.449326	0.0603398	0.0518453
57	Ukraine	Lower-middle	0.343929	0.176414	0.469485	0.381437	0.121742	0.209472	0.114431	0.37953	0.0969485	0.106484
58	United_Kingdom	High-income	0.43219	0.131907	0.484822	0.500109	0.141734	0.222538	0.113562	0.397903	0.207469	0.125792
59	United_States	High-income	0.395292	0.150566	0.483011	0.414612	0.144126	0.185432	0.111925	0.35865	0.138796	0.127915
60	Uruguay	High-income	0.359676	0.209085	0.463597	0.488488	0.108276	0.137523	0.0721842	0.266335	0.0143124	0.0858743
61	Vietnam	Lower-middle	0.431334	0.217961	0.547689	0.330056	0.0744018	0.247788	0.144543	0.429367	0.0976729	0.0501475

## Sheet: Below
	Residence	Cntry_income	average_score	low_CI_score	upper_CI_score	average_presbias	low_CI_presbias	upper_CI_presbias	average_absolmag	low_CI_absolmag	upper_CI_absolmag	average_gainloss	low_CI_gainloss	upper_CI_gainloss	average_delayspeed	low_CI_delayspeed	upper_CI_delayspeed	average_subaddit	low_CI_subaddit	upper_CI_subaddit
1	Argentina	Upper-middle	14.1212	13.7637	14.4787	0.0568182	0.0321459	0.0919823	0.189394	0.143962	0.24195	0.344697	0.287506	0.40542	0.102273	0.0684869	0.145307	0.0719697	0.043884	0.11011
2	Australia	High-income	9.58774	9.3162	9.85929	0.264624	0.219706	0.313473	0.144847	0.110108	0.185572	0.289694	0.243282	0.339613	0.406685	0.355435	0.459488	0.091922	0.064121	0.126669
3	Austria	High-income	8.08523	7.65708	8.51337	0.221591	0.162569	0.290235	0.204545	0.147564	0.271755	0.426136	0.352043	0.502761	0.386364	0.31406	0.462564	0.130682	0.0846775	0.189609
4	Belgium	High-income	8.95714	8.52632	9.38796	0.190476	0.139704	0.250211	0.171429	0.123049	0.229344	0.319048	0.256589	0.386702	0.342857	0.278912	0.411311	0.1	0.0629739	0.148794
5	Bosnia_and_Herzegovina	Upper-middle	10.448	9.81458	11.0814	0.144	0.0876326	0.218003	0.24	0.168158	0.324556	0.48	0.389836	0.571133	0.184	0.120362	0.263187	0.032	0.00878643	0.0799064
6	Brazil	Upper-middle	10.2834	9.92285	10.6439	0.149798	0.107716	0.200516	0.190283	0.143292	0.244876	0.327935	0.269748	0.390311	0.323887	0.265935	0.386127	0.11336	0.0766627	0.159657
7	Bulgaria	Upper-middle	10.9766	10.4532	11.4999	0.148438	0.0917982	0.22206	0.28125	0.205387	0.367523	0.445312	0.357492	0.535721	0.257812	0.184583	0.342586	0.078125	0.0380994	0.138982
8	Canada	High-income	9.17727	8.959	9.39555	0.234848	0.202997	0.269092	0.159091	0.132004	0.189267	0.293939	0.259414	0.33032	0.365152	0.328335	0.40318	0.0909091	0.0700896	0.115469
9	China	Upper-middle	7.95094	7.49486	8.40703	0.177358	0.133323	0.228775	0.166038	0.12331	0.216415	0.34717	0.289963	0.407839	0.332075	0.27565	0.392307	0.10566	0.0713674	0.14908
10	Croatia	High-income	11.4453	11.1219	11.7686	0.127226	0.0959241	0.164273	0.246819	0.204966	0.292533	0.386768	0.33836	0.436896	0.302799	0.257735	0.350862	0.0992366	0.0715222	0.133159
11	Czechia	High-income	8.39103	7.91121	8.87084	0.179487	0.122706	0.248854	0.224359	0.161524	0.297964	0.358974	0.283842	0.439577	0.333333	0.259981	0.413155	0.0833333	0.0451183	0.138287
12	Denmark	High-income	7.9801	7.69338	8.26682	0.261194	0.218904	0.30704	0.144279	0.111414	0.182486	0.39801	0.349823	0.44771	0.402985	0.354663	0.452747	0.0870647	0.0613927	0.119006
13	Egypt	Lower-middle	7.74286	7.24557	8.24014	0.207143	0.143332	0.283753	0.221429	0.155681	0.299333	0.471429	0.386569	0.557523	0.428571	0.345339	0.514891	0.128571	0.0780127	0.195569
14	Estonia	High-income	12.7037	12.2182	13.1892	0.0518519	0.0210985	0.103916	0.274074	0.200881	0.357457	0.422222	0.337757	0.510175	0.214815	0.148833	0.293721	0.111111	0.0635377	0.176633
15	Ethiopia	Lower-middle	9.524	9.11458	9.93342	0.18	0.134428	0.233338	0.22	0.170246	0.276524	0.356	0.296672	0.418788	0.304	0.247611	0.365106	0.072	0.0432275	0.111406
16	France	High-income	11.5197	11.2124	11.827	NA	NA	NA	0.167513	0.131987	0.208123	0.345178	0.298283	0.394419	0.388325	0.33993	0.43841	NA	NA	NA
17	Georgia	Upper-middle	14.0374	13.7453	14.3296	0.0614973	0.0393798	0.0908498	0.235294	0.193211	0.281624	0.368984	0.319952	0.420108	0.168449	0.131936	0.210308	0.0347594	0.0186353	0.0587061
18	Germany	High-income	9.9026	9.54857	10.2566	0.116883	0.0832207	0.15813	0.262987	0.214686	0.315912	0.376623	0.322306	0.433339	0.24026	0.193624	0.291968	0.103896	0.072157	0.143498
19	Ghana	Lower-middle	9.03916	8.73153	9.3468	0.211488	0.171652	0.255849	0.208877	0.169247	0.253074	0.389034	0.339927	0.43987	0.349869	0.302123	0.399957	0.127937	0.096168	0.165592
20	India	Lower-middle	11.7582	11.2871	12.2294	0.137363	0.0909071	0.196063	0.357143	0.287634	0.43139	0.626374	0.551741	0.696817	0.203297	0.147363	0.269158	0.0659341	0.0345304	0.112341
21	Indonesia	Lower-middle	13.5426	12.9345	14.1506	0.0531915	0.0174944	0.119779	0.234043	0.152857	0.332626	0.489362	0.384783	0.594629	0.138298	0.075743	0.224877	0.0531915	0.0174944	0.119779
22	Iran	Lower-middle	9.59028	9.05414	10.1264	0.0902778	0.0489481	0.14943	0.201389	0.139216	0.276252	0.430556	0.348406	0.515622	0.180556	0.121466	0.253255	0.180556	0.121466	0.253255
23	Ireland	High-income	10.8871	10.3153	11.4589	0.120968	0.0831243	0.168167	0.129032	0.089959	0.177248	0.528226	0.464064	0.591705	0.266129	0.212204	0.325739	0.0362903	0.0167262	0.0677702
24	Israel	High-income	11.3737	11.0728	11.6745	0.0887097	0.0618507	0.122325	0.263441	0.219372	0.31132	0.516129	0.464048	0.567952	0.327957	0.280442	0.378236	0.0833333	0.0573222	0.1162
25	Italy	High-income	8.9881	8.61314	9.36305	0.18254	0.136851	0.235868	0.154762	0.112424	0.205436	0.333333	0.275417	0.395225	0.333333	0.275417	0.395225	0.0873016	0.0555209	0.129192
26	Japan	High-income	13.0837	12.6546	13.5128	0.0711297	0.041979	0.111444	0.23431	0.182117	0.293221	0.422594	0.359186	0.487947	0.100418	0.0654059	0.145725	0.0585774	0.0323914	0.0963306
27	Jordan	Upper-middle	7.88525	7.37963	8.39086	0.229508	0.158247	0.314341	0.188525	0.123423	0.269327	0.352459	0.268151	0.444114	0.336066	0.253102	0.427198	0.0737705	0.0342863	0.135422
28	Kazakhstan	Upper-middle	9.46586	9.05031	9.88142	0.13253	0.0930141	0.18106	0.176707	0.131429	0.229866	0.313253	0.256169	0.374848	0.277108	0.222462	0.337148	0.0401606	0.0194239	0.0726149
29	Kenya	Lower-middle	12.2906	11.7612	12.82	0.034188	0.00939222	0.0852235	0.239316	0.165292	0.326978	0.470085	0.377182	0.564539	0.196581	0.128886	0.280222	0.102564	0.0541298	0.172306
30	Lebanon	Upper-middle	7.12848	6.77756	7.4794	0.233405	0.195762	0.274462	0.203426	0.167822	0.242835	0.40257	0.35776	0.448621	0.368308	0.324446	0.41385	0.104925	0.0786373	0.136338
31	Malaysia	Upper-middle	11.4133	10.8985	11.9282	0.0666667	0.0324297	0.119184	0.293333	0.221906	0.373124	0.486667	0.404321	0.56955	0.24	0.174105	0.316455	0.12	0.0726935	0.183009
32	Mexico	Upper-middle	11.2185	10.5766	11.8604	0.12605	0.0722974	0.199367	0.218487	0.147962	0.303517	0.495798	0.402881	0.58893	0.319328	0.236861	0.411035	0.0336134	0.00923307	0.083829
33	Moldova	Upper-middle	9.77273	9.12295	10.4225	0.125	0.0640832	0.212662	0.147727	0.0810704	0.239362	0.295455	0.202912	0.402235	0.170455	0.0986598	0.265509	0.0340909	0.00708631	0.0964096
34	Montenegro	Upper-middle	12.9818	12.4383	13.5253	0.0545455	0.0202777	0.114947	0.0818182	0.0380959	0.149639	0.672727	0.576721	0.759168	0.172727	0.107316	0.25652	0.0272727	0.00566	0.0776368
35	Nepal	Lower-middle	10.1923	9.1853	11.1993	0.0576923	0.0120593	0.159473	0.211538	0.110612	0.347038	0.461538	0.32231	0.605302	0.211538	0.110612	0.347038	0.0769231	0.0213566	0.185397
36	Netherlands	High-income	9.81048	9.41437	10.2066	0.108871	0.0729833	0.154439	0.189516	0.142699	0.243923	0.326613	0.268618	0.388812	0.306452	0.249682	0.367917	0.120968	0.0831243	0.168167
37	New_Zealand	High-income	10.1342	9.60377	10.6647	0.120805	0.0731925	0.184192	0.295302	0.223462	0.375481	0.409396	0.329616	0.492853	0.241611	0.175318	0.318468	0.107383	0.0626369	0.168521
38	Nigeria	Lower-middle	11.2656	10.7159	11.8154	0.09375	0.0493855	0.158036	0.351562	0.269287	0.440878	0.4375	0.350021	0.527937	0.1875	0.123985	0.266016	0.109375	0.0611014	0.176701
39	North_Macedonia	Upper-middle	9.52941	8.91151	10.1473	0.117647	0.0658339	0.189509	0.184874	0.119637	0.266413	0.378151	0.290884	0.471637	0.361345	0.275306	0.454463	0.12605	0.0722974	0.199367
40	Norway	High-income	12.4368	11.9983	12.8752	0.0613027	0.0354423	0.0976445	0.187739	0.142237	0.240489	0.532567	0.470047	0.594339	0.218391	0.169807	0.273494	0.0421456	0.0212238	0.0741575
41	Pakistan	Lower-middle	7.68595	7.15438	8.21752	0.181818	0.117593	0.262233	0.14876	0.0906126	0.22488	0.438017	0.348004	0.531135	0.338843	0.255309	0.430474	0.107438	0.0584601	0.176714
42	Panama	Upper-middle	8.37156	7.98262	8.7605	0.252294	0.196074	0.315383	0.151376	0.106548	0.205969	0.376147	0.311632	0.44408	0.362385	0.29855	0.43002	0.0963303	0.0606235	0.143479
43	Paraguay	Upper-middle	12.4135	11.9314	12.8956	0.113924	0.0764335	0.161413	0.244726	0.191386	0.304572	0.43038	0.366458	0.496065	0.278481	0.222399	0.340198	0.122363	0.083501	0.170986
44	Poland	High-income	9.12355	8.78025	9.46685	0.173745	0.129644	0.225489	0.135135	0.0959642	0.182899	0.297297	0.24231	0.356993	0.328185	0.271332	0.389025	0.162162	0.119441	0.212808
45	Portugal	High-income	12.0609	11.5599	12.5619	0.0608696	0.0248204	0.121397	0.313043	0.22981	0.40618	0.478261	0.38425	0.573418	0.252174	0.175842	0.341686	0.0869565	0.0424892	0.154105
46	Romania	High-income	10.4464	9.52832	11.3645	0.0535714	0.011187	0.148674	0.125	0.0517645	0.240733	0.267857	0.158325	0.40302	0.196429	0.102348	0.324333	0.125	0.0517645	0.240733
47	Serbia	Upper-middle	9.46667	9.1287	9.80463	0.154545	0.117285	0.198142	0.230303	0.185962	0.279558	0.412121	0.3585	0.467335	0.342424	0.29133	0.396376	0.142424	0.106561	0.184857
48	Singapore	High-income	9.56552	8.97684	10.1542	0.137931	0.0863323	0.204956	0.206897	0.144159	0.281995	0.37931	0.300107	0.463552	0.358621	0.28075	0.442398	0.110345	0.0644021	0.173003
49	Slovakia	High-income	10.6667	10.0056	11.3277	0.0769231	0.035777	0.141004	0.213675	0.143308	0.29906	0.324786	0.241128	0.41756	0.213675	0.143308	0.29906	0.0940171	0.0478729	0.161997
50	Slovenia	High-income	10.594	10.1898	10.9982	0.0902256	0.0586663	0.131272	0.218045	0.169934	0.272558	0.454887	0.393965	0.516826	0.206767	0.15973	0.260468	0.0789474	0.0495324	0.118149
51	South_Africa	Upper-middle	9.93382	9.46235	10.4053	0.161765	0.104241	0.234608	0.279412	0.205917	0.362777	0.448529	0.363225	0.536125	0.272059	0.199339	0.354983	0.0955882	0.0518843	0.157911
52	South_Korea	High-income	8.27206	7.68683	8.85729	0.242647	0.17329	0.32355	0.0955882	0.0518843	0.157911	0.272059	0.199339	0.354983	0.389706	0.307306	0.477019	0.0735294	0.035822	0.131066
53	Spain	High-income	9.175	8.62971	9.72029	0.208333	0.139592	0.291991	0.166667	0.104879	0.2456	0.441667	0.351108	0.535173	0.491667	0.399259	0.584496	0.166667	0.104879	0.2456
54	Sweden	High-income	9.19685	8.64729	9.74641	0.220472	0.151779	0.30264	0.19685	0.131628	0.276724	0.370079	0.286127	0.460238	0.267717	0.193062	0.353524	0.0629921	0.0275853	0.120348
55	Switzerland	High-income	8.5933	8.23382	8.95279	0.210526	0.157333	0.272127	0.177033	0.127817	0.235662	0.421053	0.353274	0.491104	0.349282	0.284814	0.418095	0.0813397	0.0480969	0.127039
56	Turkey	Upper-middle	13.8745	13.5507	14.1984	0.0627306	0.0369641	0.0985398	0.269373	0.217491	0.326377	0.439114	0.379136	0.500439	0.110701	0.0759473	0.15425	0.0516605	0.0285276	0.0851592
57	Ukraine	Lower-middle	10.9961	10.6237	11.3685	0.0894942	0.0575789	0.131258	0.198444	0.15147	0.25252	0.36965	0.310499	0.431845	0.22179	0.172525	0.277595	0.105058	0.070384	0.149166
58	United_Kingdom	High-income	11.1655	10.6963	11.6346	0.0143885	0.00174729	0.0510084	0.129496	0.0785878	0.19692	0.251799	0.182077	0.332403	0.0935252	0.0507429	0.154621	0.0863309	0.045406	0.145947
59	United_States	High-income	9.34646	9.01294	9.67997	0.146982	0.112977	0.186585	0.181102	0.143728	0.223516	0.349081	0.301241	0.399288	0.343832	0.296202	0.393911	0.131234	0.0989962	0.169332
60	Uruguay	High-income	11.5105	11.0656	11.9555	0.101266	0.0659672	0.146923	0.236287	0.183701	0.295597	0.413502	0.350131	0.479065	0.240506	0.18754	0.300088	0.0548523	0.0295264	0.0919727
61	Vietnam	Lower-middle	10.9762	10.5197	11.4327	0.14881	0.0986754	0.211787	0.220238	0.160059	0.290557	0.27381	0.207956	0.347829	0.309524	0.240581	0.385331	0.10119	0.0600603	0.157069
