# Supplementary material for: The globalizability of temporal discounting
Source: Nat Hum Behav. 2022 Jul 11;6(10):1386–97. doi: 10.1038/s41562-022-01392-w (PMC9584811; doi:10.1038/s41562-022-01392-w)
Supplement: Supplementary file 8 — Source data for Fig. 5. [file 41562_2022_1392_MOESM8_ESM.csv]

	Residence	Cntry_income	score	GINI	log(GDP)	Inflation	Individual_Inequality	Assets	Debt_to_income
1	ARG	Upper-middle	1.05998789923286	42.9	13.0068294599593	36.1	-6172.42349627273	42796.4918349621	0.103949362261803
2	AUS	High-income	-0.18296729022426	34.4	14.1495276510427	0.846905537	35355.9796643454	466469.753032145	0.556037354431075
3	AUT	High-income	-0.594916921486521	30.8	13.0059989663491	1.381910634	-8347.68700369318	172821.63150358	0.359365811355914
4	BEL	High-income	-0.355861102075059	27.2	13.1867541090591	0.740791812	-29565.6692076667	112450.190273476	0.370783071137101
5	BIH	Upper-middle	0.052891857823032	33	9.91356062536114	-1.051296008	-4170.3625518	24980.3523376	0.40511113376054
6	BRA	Upper-middle	0.00696451602292958	53.4	14.4456170358962	3.211768038	-2855.03033634146	37723.8294667073	0.556817473212097
7	BRG	Upper-middle	0.197809489536614	41.3	11.1354472705961	1.672440969	13710.7390128906	70891.4393721875	1.18978047974218
8	CAN	High-income	-0.295507407954422	33.3	14.3703012346076	0.716999632	19440.313285	247302.5918025	0.266588804076786
9	CHE	High-income	-0.631733951373853	33.1	13.5028174583636	-0.725874933	12256.0060062264	266027.894867547	0.416562775800428
10	CHN	Upper-middle	0.326322690962363	38.5	16.4743661360146	2.419421895	24239.1068426336	322851.18351145	0.916668043789774
11	CZE	High-income	-0.511075227617437	25	12.4319583481087	3.161295285	-10671.4382434615	19924.7570238462	0.34864804044826
12	DEU	High-income	-0.623740130644318	31.9	15.1664687762883	0.50668989	4429.43298385572	105028.823692761	0.495041193467375
13	DNK	High-income	-0.699155158236386	28.2	12.7659864681917	0.420711974	8522.13020597123	394610.927880863	1.28411264734874
14	EGY	Lower-middle	0.67134518848553	31.5	12.6217549320528	5.04493289	-685.660915053333	29713.6855289615	0.340890186664478
15	ESP	High-income	-0.200444108507061	34.7	14.1473223264551	-0.322671033	8236.15125368	114670.14972372	0.501303001241818
16	EST	High-income	0.346725216647506	30.3	10.3568249643436	-0.444531098	-17019.4740878173	136998.865510685	0.121813331721078
17	ETH	Lower-middle	1.03701795838529	35	11.4711925414092	15.84032204	-338.181815965241	6233.37502374332	0.42373616895149
18	FRA	High-income	-0.0966428759994029	32.4	14.8144933859501	0.476498853	-13169.8032594156	50712.0754842857	0.299603500281598
19	GBR	High-income	-0.333372974544631	35.1	14.8560746869683	0.989486704	12068.4615893473	189929.655860052	0.414229147182055
20	GEO	Upper-middle	0.412124933526729	35.9	9.76865563230636	5.20246489	-3136.48565197802	3493.78871428571	0.125968560102772
21	GHA	Lower-middle	0.901335172894279	43.5	11.1159387025993	9.95344087	775.70906412766	2798.89575297872	0.419597287867489
22	HRV	High-income	-0.182272523139589	29.7	11.0145649772495	0.771820346	-9461.2222075	76894.9693125	0.404108109318172
23	IDN	Lower-middle	0.173280392025142	38.2	13.9280275380348	1.920968006	727.697126419354	14611.0887096774	0.487741182826572
24	IND	Lower-middle	0.307696978250114	37.8	14.8699982158663	6.623436776	26333.5174934474	193593.775679353	1.35022528672237
25	IRL	High-income	-0.347374791102344	31.4	12.8956891257467	-0.334584625	14977.5697352381	164965.837218254	0.209401021919565
26	IRN	Lower-middle	0.775525027226495	42	12.461665952948	39.90734557	4083.04843620502	73434.3544779916	0.834190258733343
27	ISR	High-income	-0.64974643868628	39	12.8857601722322	-0.5884303	-22296.7277113115	362345.650898361	0.258844948637473
28	ITA	High-income	-0.216383586977629	35.9	14.5111114048215	-0.137707574	523.749224337346	86952.0141663052	0.308280388133625
29	JOR	Upper-middle	0.558082786943049	33.7	10.7033095428909	0.333294351	1936.42230681197	5288.6414165812	0.438665734357506
30	JPN	High-income	-0.857231403809132	32.9	15.4378395968307	-0.016369291	2407.62553481799	104233.137787495	0.27284101488062
31	KAZ	Upper-middle	0.317560313267459	27.8	12.1099316662575	6.749001838	-6065.21033166667	11937.4203646667	0.116292235624966
32	KEN	Lower-middle	0.264138793696232	40.8	11.4669138666789	5.404814672	3704.89826890756	5072.71351798319	0.330183831143895
33	KOR	High-income	-0.132249775185619	31.4	14.3143076602541	0.537258393	2466.66872363636	239470.94525	1.66214826303488
34	LBN	Upper-middle	0.747596703705791	31.8	10.8588381094295	84.86433305	34731.452754	41608.062	0.662140869012226
35	MDA	Upper-middle	-0.0172121008916891	25.7	9.39005010509288	3.765971222	487.173570076923	1077.90819230769	0.0634815275698495
36	MEX	Upper-middle	-0.121897930704465	45.4	14.0536377139106	3.396834156	-248.841158435484	18852.8266129032	0.193293609835651
37	MKD	Upper-middle	-0.0331359400347248	34.2	9.43724373991327	1.200073489	-3714.44782884564	13656.6391377181	0.408531983175566
38	MNE	Upper-middle	0.277062658115935	38.5	8.62023247279308	-0.2556557	-6346.91122682813	59877.2770466406	0.579228017684029
39	MYS	Upper-middle	-0.198960348072737	41	12.8067792855547	-1.138702154	15801.6339373529	117460.797651681	0.546473231996208
40	NGA	Lower-middle	0.598162324040603	35.1	13.0128172897819	11.39679497	1471.90830303448	8724.49588551724	0.295232270198904
41	NLD	High-income	-0.704387905291417	28.1	13.7179538059152	1.272460378	7251.4411207438	88186.4021877686	0.176587674919363
42	NOR	High-income	-0.51641228383691	27.6	12.912900813146	1.286584907	-6001.28183715596	105538.367031606	0.643540615157947
43	NPL	Lower-middle	0.588774845666119	32.8	10.4395767679992	5.052366553	2041.20967864407	15418.6530310169	1.70941059648133
44	NZL	High-income	-0.310236153685369	32.5	12.2506991752196	1.7145617	107398.541561429	891590.399087143	1.12464113097557
45	PAK	Lower-middle	0.495097344693969	31.6	12.5361742972838	9.739993139	4214.36619952174	15676.7188953043	1.12916188194502
46	PAN	Upper-middle	0.0524610143428788	49.8	11.1092772053928	-1.550275408	20651.813	83121.25	0.828088657491517
47	POL	High-income	-0.216163367601136	30.2	13.2977645214521	3.374469726	3168.532615	22824.075208	0.130105213986491
48	PRT	High-income	-0.189061196749283	33.5	12.3863536672645	-0.01243833	-12760.2123688966	77444.5860241379	0.45025412164004
49	PRY	Upper-middle	0.112844380879504	45.7	10.542889595132	1.767515924	-3113.91940723077	39692.6923076923	0.465984676327615
50	ROU	High-income	0.0929170109840604	35.8	12.4280028794725	2.631073112	4809.91718921053	16752.7103026316	0.701922608972637
51	SRB	Upper-middle	-0.0880815112685994	36.2	10.8488518530227	1.575532901	-267.96794317647	39496.5191911765	0.286061590232578
52	SRP	High-income	-0.543692731591055	39.8	12.833043449733	-0.181916667	4277.24237095588	415657.274382353	0.111279960520157
53	SVK	High-income	-0.296130528690181	25	11.5628498447215	1.936941267	10846.5076686667	113224.668877833	0.964485308080613
54	SVN	High-income	-0.290139737994421	24.6	10.899960563451	-0.054856816	-13266.6023462992	233922.06923622	0.657889390604013
55	SWE	High-income	-0.455616641216233	30	13.1830506880793	0.497367319	-806.154707846885	121545.489961722	1.10685491613656
56	TUR	Upper-middle	0.992356689241037	41.9	13.5429511374806	12.27895745	-1856.66026640221	163681.453721033	0.488691186688306
57	UKR	Lower-middle	0.203168600630999	26.6	11.9442499967124	2.732492094	12550.1480295331	31584.6175468872	0.562539140996355
58	URY	High-income	0.249602197993759	39.7	11.0224113239788	9.756406361	-10539.3665460432	77825.4443420144	0.221068356405423
59	USA	High-income	-0.24912171160904	41.4	16.8804528320977	1.233584396	14079.4692330446	342737.979002625	0.413837341663856
60	VNM	Lower-middle	0.344214105549435	35.7	12.4757991451899	3.220934367	-1120.61903091983	58365.5673149367	1.43225460345535
61	ZAF	Upper-middle	0.197707490606654	63	12.7697705167011	3.223885042	11537.0017147143	59253.3818383929	0.871620800040906
